# Supplementary material for: In silico and empirical evaluation of twelve metabarcoding primer sets for insectivorous diet analyses
Source: Ecol Evol. 2020 May 21;10(13):6310–32. doi: 10.1002/ece3.6362 (PMC7381572; doi:10.1002/ece3.6362)
Supplement: Supplementary file 1 — Figure S1 [file ECE3-10-6310-s001.xlsx]

## Sheet: Feuil1
Figure S1 Representation on a log-scale, for each of the 12 primer sets, of the number of reads gathered for the 34 arthropod genuine OTUs and the chiropteran genuine OTU, from the three technical replicates of the mock communities MCarthr and MCarthr+bat. The blue line indicates the expected number of reads. Each point represents a technical replicate. Yellow bars emphasize situations where only…
									MCarthr																				MCarthr+bat
